# Supplementary material for: Excess mortality during the COVID-19 pandemic in Israel, March–November 2020: when, where, and for whom?
Source: Isr J Health Policy Res. 2021 Feb 26;10:17. doi: 10.1186/s13584-021-00450-4 (PMC7907788; doi:10.1186/s13584-021-00450-4)
Supplement: Supplementary file 1 — Additional file 1: Additional table 1. Mortality data for cities with population over 10,000 in 2020, March–November, 2020 compared to 2017–2019. [file 13584_2021_450_MOESM1_ESM.xlsx]

## Sheet: Final additional table
Additional table 1:Mortality data for cities with population over 10,000 in 2020, March-November, 2020 compared to 2017-2019
Significance of difference in rates
** p ≤ 0.001	bold
* 0.001 < p ≤ 0.05	non bold
City name	Number deaths 2017-2019	Number deaths 2020	Population,2020	Aged over 65 (%), 2019	Aged over 75 (%), 2019	Mortality Rate ratio 2020/2017-2019
Abu Sinan	101	32	14205.6	0.066	0.024	0.92
Afula	747	291	55331.6	0.143	0.054	1.07
Akko	763	290	49436.1	0.138	0.053	1.12
Arad	411	161	26791.2	0.151	0.065	1.14
Ar'ara	136	54	25335.1	0.06	0.022	1.16
Ar'ara-BaNegev	56	21	18614.9	0.018	0.006	1.05
Ari'el	214	76	20539.4	0.117	0.045	1.04
Arrabe	153	50	26031.8	0.046	0.016	0.95
Ashdod	3146	1184	226300	0.146	0.063	1.12*
Ashqelon	2052	734	145228	0.153	0.064	1.03
Azor	152	52	13103.9	0.147	0.053	1.00
Baqa Al-Gharbiyye	200	91	30178.1	0.053	0.018	1.32*
Basma	56	30	10112.1	0.043	0.016	1.53
Bat Yam	3102	1188	128588	0.223	0.098	1.15**
Be'er Sheva	3350	1129	210267	0.155	0.065	1.00
Be'er Ya'aqov	113	54	28344.8	0.072	0.019	1.23
Beit Jann	85	29	12076.9	0.068	0.03	1.00
Bene Beraq	1357	592	206802	0.068	0.027	1.24**
Bet She'an	195	99	18517.8	0.108	0.038	1.48*
Bet Shemesh	491	186	127828	0.039	0.015	1.04
Betar Illit	85	32	60476.8	0.01	0.003	1.04
Binyamina-Giv'at Ada	132	37	15877.9	0.087	0.031	0.83
Daburiyya	75	33	10594.5	0.068	0.027	1.28
Daliyat Al-Karmel	125	53	17751.7	0.076	0.025	1.24
Deir Al-Asad	66	36	12601.5	0.052	0.018	1.59*
Deir Hanna	70	19	10396.6	0.06	0.024	0.80
Dimona	522	197	34594.9	0.126	0.049	1.11
Efrat	43	20	10939.8	0.065	0.019	1.23
Ein Mahel	66	32	13440.2	0.047	0.015	1.41
El'ad	72	22	49085.3	0.016	0.004	0.88
Elat	534	173	52320.3	0.103	0.033	0.95
Even Yehuda	132	54	13958.2	0.138	0.05	1.20
Fureidis	86	46	13361	0.049	0.017	1.56*
Gan Yavne	137	42	23864.1	0.073	0.023	0.91
Ganne Tiqwa	159	70	20933.2	0.147	0.058	1.19
Gedera	204	89	28435.3	0.108	0.051	1.28
Giv'at Shemu'el	204	89	26794.8	0.124	0.049	1.27
Giv'at Ze'ev	77	34	18747.3	0.075	0.023	1.25
Giv'atayim	927	326	61096	0.165	0.082	1.03
Hadera	1415	560	98096.7	0.153	0.06	1.15*
Haifa	5624	1832	285376	0.205	0.093	0.97
Harish	12	15	15494.7	0.032	0.007	1.49
Herzliyya	1427	506	98133.8	0.193	0.077	1.03
Hod HaSharon	589	193	63804.6	0.137	0.049	0.95
Holon	3198	1170	196775	0.175	0.074	1.08*
Hura	56	24	22662.2	0.019	0.007	1.20
I'billin	87	42	13455.5	0.062	0.02	1.41
Iksal	94	28	14903.3	0.046	0.014	0.86
Isifya	86	35	12590.8	0.087	0.031	1.19
Jaljulye	64	28	10197.1	0.06	0.026	1.27
Jatt	75	37	12182.6	0.06	0.022	1.43
Jerusalem	8089	3034	944811	0.092	0.04	1.08**
Jisr Az-Zarqa	111	54	15012.2	0.029	0.007	1.42*
Judeide-Maker	138	74	21273.6	0.053	0.019	1.57*
Kabul	75	28	14136.4	0.046	0.016	1.09
Kafar Kanna	117	35	23012.7	0.05	0.016	0.86
Kafar Manda	81	33	20388.9	0.036	0.014	1.17
Kafar Qara	117	48	19182.2	0.056	0.019	1.19
Kafar Qasem	127	51	24023.4	0.041	0.013	1.15
Kafar Yasif	102	48	10196.1	0.082	0.028	1.38
Karmi'el	803	279	46340.4	0.181	0.068	1.03
Kefar Sava	1447	496	101550	0.188	0.073	1.02
Kefar Yona	150	56	25296.7	0.091	0.025	1.02
Kuseife	73	26	22148	0.021	0.007	1.00
Laqye	68	18	14324.5	0.024	0.008	0.73
Lod	1004	389	79133.3	0.125	0.052	1.11
Ma'ale Adummim	273	105	38007.6	0.098	0.036	1.15
Ma'ale Iron	96	34	15199.2	0.048	0.016	1.03
Ma'alot-Tarshiha	297	124	21985	0.143	0.058	1.22
Majd al-Kurum	96	41	15532.5	0.052	0.02	1.25
Majdal Shams	85	38	11223.7	0.076	0.027	1.31
Mazkeret Batya	70	33	14869.1	0.084	0.024	1.36
Mevasseret Ziyyon	187	78	24271.4	0.158	0.054	1.25
Migdal HaEmeq	408	153	25669.5	0.142	0.054	1.12
Modi'in Illit	95	30	77641.2	0.009	0.003	0.87
Modi'in-Makkabbim-Re'ut	461	146	93842.1	0.079	0.027	0.93
Mughar	122	53	23109.8	0.055	0.021	1.27
Nahariyya	1011	347	58496.3	0.175	0.068	0.99
Nahef	72	24	13230.8	0.041	0.015	0.96
Nazareth	716	277	77699.9	0.084	0.034	1.15
Nes Ziyyona	446	154	50389.7	0.13	0.047	1.02
Nesher	344	130	24076	0.176	0.072	1.12
Netanya	3542	1265	222258	0.179	0.075	1.04
Netivot	265	87	38349.4	0.063	0.026	0.89
Nof HaGalil	896	298	41893.2	0.186	0.08	0.97
Ofaqim	323	127	31430.2	0.091	0.036	1.07
Or Aqiva	292	101	19219.7	0.138	0.057	0.98
Or Yehuda	435	190	36766.7	0.129	0.049	1.31*
Pardes Hanna-Karkur	435	168	43277.4	0.113	0.042	1.11
Petah Tiqwa	3293	1175	249096	0.16	0.065	1.04
Qadima- Zoran	118	52	22693.5	0.082	0.03	1.29
Qalansawe	118	58	23274.5	0.041	0.014	1.43*
Qiryat Atta	932	341	59181	0.162	0.06	1.07
Qiryat Bialik	714	240	40748.6	0.201	0.078	0.98
Qiryat Eqron	130	56	11038.9	0.131	0.049	1.28
Qiryat Gat	770	256	57767.5	0.124	0.05	0.94
Qiryat Mal'akhi	256	80	24074.5	0.098	0.036	0.89
Qiryat Motzkin	843	296	44304.2	0.213	0.087	0.99
Qiryat Ono	408	175	40504.4	0.148	0.061	1.26*
Qiryat Shemona	333	108	22428.8	0.131	0.049	0.99
Qiryat Tiv'on	259	77	18196.1	0.199	0.085	0.88
Qiryat Yam	916	344	39762.8	0.227	0.094	1.13
Ra'annana	928	333	75980.2	0.186	0.069	1.04
Rahat	256	110	72577	0.022	0.008	1.21
Ramat Gan	2706	963	165452	0.178	0.086	1.02
Ramat HaSharon	616	245	47450.4	0.187	0.083	1.16*
Ramla	919	387	76537.3	0.12	0.048	1.25**
Rehovot	1729	633	145082	0.154	0.061	1.06
Reine	118	40	19088.3	0.056	0.02	1.00
Rekhasim	57	13	12930.5	0.042	0.014	0.63
Rishon LeZiyyon	3279	1189	255242	0.172	0.063	1.07*
Rosh HaAyin	395	153	64222.6	0.083	0.03	0.97
Sakhnin	149	69	31954.1	0.052	0.019	1.34
Sederot	322	116	28114.1	0.1	0.04	0.99
Segev-Shalom	48	11	11117.3	0.017	0.005	0.63
Shefar'am	335	107	42188	0.069	0.028	0.94
Shoham	92	32	21083.2	0.069	0.024	1.04
Tamra	212	75	34626.2	0.053	0.019	1.03
Tayibe	340	142	44266.1	0.055	0.02	1.21
Tel Aviv - Yafo	7041	2538	463199	0.152	0.067	1.05*
Tel Mond	76	30	13348.3	0.08	0.026	1.13
Tel Sheva	82	27	21176.2	0.019	0.006	0.93
Tiberias	655	247	45164.7	0.135	0.052	1.10
Tirat Karmel	359	110	23537.6	0.144	0.055	0.85
Tire	219	77	26770.3	0.067	0.023	1.02
Tur'an	78	27	14341	0.055	0.02	1.00
Umm al-Fahm	322	133	56355.8	0.043	0.015	1.20
Yafi	114	59	19229.2	0.058	0.02	1.52*
Yavne	390	149	48546.7	0.111	0.03	1.09
Yehud	384	111	30054.4	0.16	0.056	0.86
Yeroham	110	51	10394.6	0.09	0.035	1.30
Yirka	106	54	17282.5	0.059	0.024	1.49*
Yoqne'am Illit	214	75	23862.3	0.107	0.038	1.01
Zefat	375	138	36170.3	0.097	0.041	1.08
Zikhron Ya'aqov	205	95	23218.6	0.114	0.042	1.38*
Zur Hadassa	40	18	11403.1	0.056	0.016	1.07
